# Supplementary material for: Meibomian Gland Outcome Measures in Dry Eye Treatment Trials
Source: J Clin Med. 2026 May 25;15(11):4093. doi: 10.3390/jcm15114093 (PMC13258495; doi:10.3390/jcm15114093)
Supplement: Supplementary file 1 [file jcm-15-04093-s001.zip]

Archive with 3 entries (2 files):
- jcm-4275942-supplementary/
- jcm-4275942-supplementary/jcm-4275942-supplementary.pdf
- jcm-4275942-supplementary/Retrospective Chart Review Data, from Paugh et al., 2019, 4-7-26.pdf
